# Supplementary material for: Anti-hypercholesterolemic effect of Zingiber montanum extract
Source: F1000Res. 2019 Aug 14;7:1798. Originally published 2018 Nov 15. [Version 2] doi: 10.12688/f1000research.16417.2 (PMC8210691; doi:10.12688/f1000research.16417.2)
Supplement: Effect of ethanol extract of Z. montanum and simvastatin in total cholesterol, triglycerides, high density lipoproteins (HDL), and low density lipoproteins (LDL) levels after 4 weeks of treatment in a high fat diet rat model [file f1000research-7-22195-s0000.tgz]

Archive with 1 entries (1 files):
- 5725af31-1de0-40be-98cc-ec19e7a6c298_data.xlsx
