# Supplementary material for: Anti-hypercholesterolemic effect of Zingiber montanum extract
Source: F1000Res. 2019 Aug 14;7:1798. Originally published 2018 Nov 15. [Version 2] doi: 10.12688/f1000research.16417.2 (PMC8210691; doi:10.12688/f1000research.16417.2)
Supplement: Effect of ethanol extract of Z. montanum and simvastatin in total cholesterol, triglycerides, high density lipoproteins (HDL), and low density lipoproteins (LDL) levels after 4 weeks of treatment in a high fat diet rat model [file f1000research-7-22195-s0000.tgz › 5725af31-1de0-40be-98cc-ec19e7a6c298_data.xlsx]

## Sheet: Lipid Profile
NO	GROUP	TC	MEAN	SD	TG	MEAN	SD	HDL	MEAN	SD	LDL	MEAN	SD
1	HFD+ZM-1	198	168	25.3673	107	121.4	28.3954	49	40.6	11.1937	127.6	103.12	32.7129
2		150			93			34			97.4
3		154			128			33			95.4
4		193			112			31			139.6
5		145			167			56			55.6
6	HFD+ZM-2	147	144.2	14.8728	90	112	25.02	30	39.2	6.68581	99	82.6	13.9478
7		152			103			47			84.4
8		118			103			36			61.4
9		150			109			39			89.2
10		154			155			44			79
11	HFD+ZM-3	120	135.2	19.0184	87	102.6	37.1322	41	37.2	14.0961	61.6	77.48	21.9625
12		122			68			60			48.4
13		130			86			28			84.8
14		137			108			25			90.4
15		167			164			32			102.2
16	Normal	105	101.4	2.19089	65	71.4	19.7307	36	36.8	8.40833	56	50.32	9.53897
17		100			58			31			57.4
18		100			99			42			38.2
19		102			84			27			58.2
20		100			51			48			41.8
21	HFD	247	241	11.5974	152	161.8	30.5974	43	44.8	6.68581	173.6	163.84	17.4536
22		234			194			56			139.2
23		249			194			44			166.2
24		224			128			43			155.4
25		251			141			38			184.8
26	HFD+Sim	128	128.2	9.44458	61	84.2	24.5906	38	38.2	11.8195	77.8	73.16	12.8914
27		130			66			23			93.8
28		143			115			56			64
29		120			73			39			66.4
30		120			106			35			63.8

## Sheet: Graph
		GROUP	TC		TG		HDL		LDL
			Mean	SD	Mean	SD	Mean	SD	Mean	SD
		Normal	101.4	2.19089	71.4	19.7307	36.8	8.40833	50.32	3.28634
		HFD	241	11.5974	161.8	30.5974	44.8	6.68581	163.84	13.0882
		HFD + SIM	128.2	9.44458	84.2	24.5906	38.2	11.8195	73.16	4.65833
		HFD + ZM-1	168	25.3673	121.4	28.3954	40.6	11.1937	103.12	6.90652
		HFD + ZM-2	144.2	14.8728	112	25.02	39.2	6.68581	82.6	3.42053
		HFD + ZM-3	135.2	19.0184	102.6	37.1322	37.2	14.0961	77.48	7.70065
			Mean TC			Mean TG			Mean HDL			Mean LDL
		Normal	101.4		Normal	71.4		Normal	36.8		Normal	50.32
		HFD	241		HFD	161.8		HFD	44.8		HFD	163.84
		HFD + SIM	128.2		HFD + SIM	84.2		HFD + SIM	38.2		HFD + SIM	73.16
		HFD + ZM-1	168		HFD + ZM-1	121.4		HFD + ZM-1	40.6		HFD + ZM-1	103.12
		HFD + ZM-2	144.2		HFD + ZM-2	112		HFD + ZM-2	39.2		HFD + ZM-2	82.6
		HFD + ZM-3	135.2		HFD + ZM-3	102.6		HFD + ZM-3	37.2		HFD + ZM-3	77.48
			SD TC	SD TG	SD HDL	SD LDL
		Normal	2.19089	19.7307	8.40833	3.28634
		HFD	11.5974	30.5974	6.68581	13.0882
		HFD + SIM	9.44458	24.5906	11.8195	4.65833
		HFD + ZM-1	25.3673	28.3954	11.1937	6.90652
		HFD + ZM-2	14.8728	25.02	6.68581	3.42053
		HFD + ZM-3	19.0184	37.1322	14.0961	7.70065
		GROUP	TC	TG	HDL	LDL
		Normal	101.4	71.4	36.8	50.32
		HFD	241	161.8	44.8	163.84
		HFD + SIM	128.2	84.2	38.2	73.16
		HFD + ZM-1	168	121.4	40.6	103.12
		HFD + ZM-2	144.2	112	39.2	82.6
		HFD + ZM-3	135.2	102.6	37.2	77.48
